# Supplementary material for: Study on the Therapeutic Effects and Mechanisms of Gintonin in Irritable Bowel Syndrome and Its Relationship with TRPV1, TRPV4, and NaV1.5
Source: Pharmaceuticals (Basel). 2024 Sep 4;17(9):1170. doi: 10.3390/ph17091170 (PMC11435028; doi:10.3390/ph17091170)
Supplement: Supplementary file 1 [file pharmaceuticals-17-01170-s001.zip]

Archive with 1 entries (1 files):
- pharmaceuticals-3129493-supplementary.pdf
